# Supplementary material for: TRAF6 Inhibitors from Marine Compound Library: Pharmacophore, Virtual Screening, Fragment Replacement, ADMET, and Molecular Dynamics
Source: Mar Drugs. 2024 Jun 5;22(6):260. doi: 10.3390/md22060260 (PMC11204769; doi:10.3390/md22060260)
Supplement: Supplementary file 1 [file marinedrugs-22-00260-s001.zip]

Archive with 2 entries (1 files):
- marinedrugs-3012464-supplementary/
- marinedrugs-3012464-supplementary/Supplementary material.xlsx
