# Supplementary material for: TRAF6 Inhibitors from Marine Compound Library: Pharmacophore, Virtual Screening, Fragment Replacement, ADMET, and Molecular Dynamics
Source: Mar Drugs. 2024 Jun 5;22(6):260. doi: 10.3390/md22060260 (PMC11204769; doi:10.3390/md22060260)
Supplement: Supplementary file 1 [file marinedrugs-22-00260-s001.zip › marinedrugs-3012464-supplementary/Supplementary material.xlsx]

## Sheet: supplementary table S1
Table S1. The validation of active molecules and inactive molecules by the generated 6 pharmacophores
Pharmacophore	Total	Total	TRUE	TRUE	FALSE	FALSE	Sensitivity	Specificity
	Actives	Inactives	Positive	Negatives	Positive	Negatives
Pharmacophore_1	19	18	11	17	1	8	0.57895	0.94444
Pharmacophore_2	19	18	17	17	1	2	0.89474	0.94444
Pharmacophore_3	19	18	16	17	1	3	0.84211	0.94444
Pharmacophore_4	19	18	17	17	1	2	0.89474	0.94444
Pharmacophore_5	19	18	18	17	1	1	0.94737	0.94444
Pharmacophore_6	19	18	18	17	1	1	0.94737	0.94444

## Sheet: supplementary table S2
Name	Smile	Num_H_Acceptors	Num_H_Donors	Molecular Weight	Alog	Num_Rotatable Bonds
Compound27679	OCC(CO)O[C@@H]1O[C@@H](CO)[C@H](O)[C@H](O)[C@H]1O	8	6	254.234	-3.155	5
Compound418	CC(C)C(=C)CC[C@H](C)[C@H]1CC[C@@H]2[C@H]3C[C@@H](O)[C@@]4(O)C[C@@H](O)C[C@@H](O)[C@@]4(C)[C@H]3[C@H](O)C[C@]12C	5	5	464.678	3.114	5
Compound27741	OC[C@H](O)[C@@H](O)[C@H](O)[C@H](O)C=O	6	5	180.156	-2.791	5
Compound701	OC[C@H](S)[C@@H](O)[C@H](O)[C@H](O)C=O	5	4	196.221	-1.82	5
Compound27188	OCC1=C[C@H](O)[C@@H](O)[C@H](O)C1=O	5	4	174.151	-1.94	1
Compound27183	CC(=O)OCC1=C[C@@H](O)[C@H](O)[C@@H](O)C1=O	6	3	216.188	-1.561	3
CMNPD14717	OCC1=C[C@@H](O)[C@H](O)[C@@H](O)C1=O	5	4	174.151	-1.94	1
CMNPD3238	OCC(CO)OC[C@H]1O[C@H](CO)[C@H](O)[C@H](O)[C@H]1O	8	6	268.261	-3.326	6
Compound27839	O[C@H](C=O)[C@H](O)[C@@H](O)[C@H](O)C(=O)O	7	5	194.139	-2.664	5
Compound26881	C[As](=O)(C)C[C@H](O)[C@@H](O)[C@H](O)C=O	5	3	254.113	-0.942	5
CMNPD8767	COC(=O)C1=C[C@@H](O)[C@H](O)[C@H](O)[C@@H]1Cl	5	3	222.623	-0.555	2
CMNPD25964	C\C=C\C1=C(CO)[C@@H](O)[C@@H](O)[C@H](O)[C@@H]1O	5	5	216.231	-1.306	2
CMNPD29407	COC1=C(C[C@@](O)(CO)CC1=O)NCCO	6	4	231.246	-2.37	5
CMNPD28458	CC(C)C\C=C\C=C\C(=O)NC1=C[C@](O)(CCC(=O)N)[C@H]2O[C@H]2[C@@H]1O	7	5	350.409	0.027	8
CMNPD26115	COC(=O)Cc1cc(O)cc(O)c1C(=O)c2c(C)cc(O)cc2O	7	4	332.305	2.642	5
Compound27018	CC(C)[C@@H](C)\C(=C\[C@H](C)[C@H]1CC[C@H]2[C@H]3C[C@@H](O)[C@H]4[C@H](C)[C@@H](O)C[C@@H](O)[C@@]4(C)[C@@H]3[C@@H](O)C[C@@]12C)\C	4	4	476.731	4.634	4
CMNPD15952	O[C@H]1C[NH2+][C@H](COP(=O)(O)[O-])[C@@H](O)[C@@H]1O	8	6	243.152	-5.217	3
Compound25619	OC[C@H]1S[C@@H](O)[C@@H](O)[C@H](O)[C@@H]1O	5	5	196.221	-1.769	1
Compound48	O[C@@H]1CO[C@@]2(O)[C@@H]1OC(=O)[C@]2(O)Cc3cc(O)c(O)c(Br)c3Br	8	5	456.038	1.027	2
Compound24957	CC(C)[C@H](C)[C@]1(C)C[C@H]1[C@@H](C)[C@H]2CC[C@@H]3[C@H]4C[C@@H](O)[C@@]5(O)C[C@H](O)C[C@H](O)[C@@]5(C)[C@H]4[C@H](O)C[C@]23C	5	5	492.731	3.192	4
Compound26651	CCC\C=C\C=C\C(=O)NC1=C[C@](O)(CCC(=O)N)[C@H]2O[C@H]2[C@@H]1O	7	5	336.383	-0.225	8
CMNPD26394	CO[C@H]1CCC[C@H](CC(=O)O[C@H](C\C=C\C=C\C[C@H](C)\C=C\1/C)\C=C(\C)/C\C=C\C)O[C@@H]2O[C@H](CO)[C@@H](O)[C@H](O)[C@H]2O	9	4	592.761	4.447	7
CMNPD2564	N[C@@H]1[C@@H](O)[C@H](O)O[C@H](CO)[C@H]1O	6	6	179.171	-2.804	1
CMNPD28853	CC(=O)OC[C@H]1O[C@@H](Oc2ccc(O)cc2C)[C@H](O)[C@@H](O)[C@@H]1O	8	4	328.315	0.281	5
Compound22334	CO[C@H]1O[C@H](CO)[C@@H](O)[C@H](N)[C@H]1O	6	5	193.198	-2.395	2
CMNPD28734	CC(C)CC\C=C(/C)\c1ccc(CO[C@H]2C[C@@H](O)[C@H](O)[C@@H](CO)O2)cc1O	6	4	380.475	3.023	8
CMNPD25669	OC[C@H]1O[C@@H](OCC[C@@]2(O)C=CC(=O)C(=C2)Cl)[C@H](O)[C@@H](O)[C@@H]1O	8	5	350.749	-1.698	5
Compound26808	N[C@@H](C=O)[C@@H](O)[C@H](O)[C@H](O)C(=O)O	7	6	193.155	-5.432	5
CMNPD14711	CC(C)(O)CCC[C@](C)(O)c1ccc(CO)cc1O	4	4	268.349	1.754	6
CMNPD10368	C[C@H](O)[C@@H](O)[C@@H](O)C[C@@H](O)c1coc(Cc2ocnc2)n1	8	4	298.292	-1.499	7
CMNPD3239	OC[C@@H](O)COC[C@H]1O[C@H](CO)[C@H](O)[C@H](O)[C@H]1O	8	6	268.261	-3.326	6
Compound26400	CC1(C)CCC[C@]2(C)[C@H]3C[C@H](O)[C@H]4[C@@H](O)O[C@H](O)[C@@]4(C)[C@H]3C[C@H](O)[C@H]12	5	4	354.481	1.734	0
Compound25039	NC[C@@H](O)CC[C@@H](N)C(=O)O	5	6	162.187	-4.207	5
CMNPD11501	CC(C)[C@H](C)[C@@]1(C)C[C@@H]1[C@@H](C)[C@H]2CC[C@H]3[C@H]4C[C@@H](O)[C@@]5(O)C[C@@H](O)CC[C@]5(C)[C@@]4(O)[C@H](O)C[C@]23C	5	5	492.731	3.607	4
CMNPD2354	CC(C)CCC[C@@H](C)[C@H]1CC[C@@H]([C@@H]2C[C@@H](O)[C@@H]3C[C@H](O)[C@@H](O)C[C@H]3C2=O)[C@]1(C)CCO	5	4	438.64	3.632	8
CMNPD30084	CC(C)C\C=C\C=C\C(=O)NC1=C[C@](O)(CCC(=O)N)[C@@H]2O[C@H]2C1=O	7	4	348.394	0.307	8
CMNPD24658	C[C@H](O)C[C@H](O)C\C(=C\1/C(=O)NC(=C(C)C)C1=O)\N	6	5	268.309	-1.135	4
CMNPD2882	OC[C@H]1S[C@H](O)[C@@H](O)[C@@H](O)[C@@H]1O	5	5	196.221	-1.769	1
CMNPD5918	C[C@@H]([C@H](OC(=O)C)[C@@H](OC(=O)C)C=C(C)C)[C@@H]1C[C@@H](O)C(=C)[C@@H]2C=C[C@@](C)(O)[C@H]2[C@@H]1O	7	3	436.538	1.84	8
Compound26400	NCCOP(=O)(O)OC[C@@H](N)C(=O)O	8	6	228.14	-4.911	7
Compound25039	C[As](=O)(C)C[C@@H]1O[C@H](OC[C@@H](O)C(=O)O)[C@H](O)[C@@H]1O	8	4	342.175	-1.179	6
Compound25021	C[As](=O)(C)C[C@@H]1O[C@H](OC[C@@H](O)C(=O)O)[C@H](O)[C@@H]1O	8	4	342.175	-1.179	6
CMNPD24180	CC(C)[C@@H](C)CC[C@H](C)[C@H]1CC[C@H]2[C@@H]3C[C@@H](O)[C@@]4(O)C[C@@H](O)C[C@H](O)[C@]4(C)[C@H]3[C@H](O)C[C@]12C	5	5	466.694	3.31	5
CMNPD27485	C[C@H]1CC[C@H]2[C@@H](C=C[C@@](C)(O)[C@@H]2C(=O)CCO)[C@@H]1O	4	3	268.349	0.586	3
CMNPD27063	CO[C@@H]1C[C@H](O[C@@H]2O[C@H](CO)[C@@H](O)[C@H](O)[C@H]2O)\C(=C/C#N)\C=C1	8	4	327.33	-1.523	4
CMNPD21775	COC1=C(C[C@@](O)(CO)CC1=[NH+]C[C@@H](C)O)NCC(=O)O	8	6	303.332	-2.354	7
CMNPD24643	C[C@@H](O)[C@@H](O)C1=C[C@@H](OC1=O)[C@H](C)O	5	3	202.204	-0.523	3
Compound27447	OC[C@H]1O[C@@H](O[C@H]2COC(=O)C2)[C@H](O)[C@@H](O)[C@@H]1O	8	4	264.229	-2.303	3
CMNPD17751	COC(=O)C1=C[C@@H](O)[C@@H](O)[C@H](O)[C@@H]1Cl	5	3	222.623	-0.555	2
Compound27534	COC1=C(C[C@@](O)(CO)CC1=O)NCCS(=O)(=O)O	8	4	295.309	-2.425	6
CMNPD30067	Cc1cc(O)cc(O)c1C(=O)c2c(O)cccc2CC3=CC(=O)\C(=C/c4[nH]c(C)c(C)c4C)\C(=O)O3	8	4	487.501	5.415	5
CMNPD23302	Cc1cc2N(C[C@H](O)[C@H](O)[C@H](O)CO)C(=O)C(=O)N3CCC(C)(C)c(c1C)c23	8	4	392.446	0.352	5
CMNPD24149	C[C@H](CCC=C(C)C)[C@H]1CC[C@H]2[C@@H]3C[C@@H](O)[C@@]4(O)C[C@@H](O)C[C@H](O)[C@]4(C)[C@H]3[C@@H](C[C@]12C)OC(=O)C	6	4	492.688	3.188	6
CMNPD15683	CC(C)C\C=C\C=C\C(=O)NC1=C[C@](O)(CCC(=O)N)C=CC1=O	6	4	332.394	1.137	8
CMNPD25965	C\C=C\C1=C(CO)[C@@H](O)[C@H](Cl)[C@@H](O)[C@@H]1O	4	4	234.677	-0.101	2
Compound26762	CC(C)CCC[C@@H](C)[C@@H]1CC[C@H]2C3=C[C@@H](O)[C@@]4(O)C[C@@H](O)[C@H](O)C[C@]4(C)[C@@]3(O)[C@@H](O)C[C@@]12C	6	6	466.651	2.459	5
CMNPD13461	O[C@@H]1CN[C@@H](C[C@H]1OS(=O)(=O)O)C(=O)O	8	4	241.219	-4.654	3
CMNPD26011	COc1cccc(\C=C\[C@@H](O)[C@H]2OC(=O)O[C@@H]2[C@@H](C)O)c1CO	7	3	324.326	1.298	6
Compound27592	C[C@]1(O)[C@H](O)[C@@H](CO)O[C@H]1n2cnc3c(N)ncnc23	9	5	281.268	-1.676	2
CMNPD30259	C[C@@H]1CC[C@@H]2[C@@H](C1)C=C[C@@H](C)[C@H]2C(=O)OC3=C4O[C@H]5[C@@H](O)CC[C@](O)([C@H]5O)C4=CNC3=O	8	4	445.505	0.593	3
CMNPD7951	C[C@H](COS(=O)(=O)[O-])[C@H](C)\C=C\[C@@H](C)[C@H]1C[C@H](O)[C@@H]2[C@@H]3C[C@@H](O)[C@@]4(O)C[C@@H](O)CC[C@]4(C)[C@@H]3CC[C@]12C	8	4	543.733	0.479	7
Compound25673	CC(C)C(=O)CC[C@]1(C)C[C@]23O[C@]1(O)CC[C@]2(CO)[C@H](O)CCC3=C	5	3	352.465	1.699	5
CMNPD20276	CC(=O)O[C@H]1CC[C@@]2(C)[C@@H](CC[C@@]3(C)[C@H]2CC(=O)/C/3=C(/C)\C=C\[C@H]4[C@@H](C[C@@H](O)[C@]4(C)O)C(C)(C)O)C1(C)C	6	3	530.736	3.881	5
Compound26165	C[C@]1(O)[C@H](O)[C@H](O)[C@H](O)[C@H](O)[C@H]1O	6	6	194.182	-2.86	0
CMNPD6950	CC(C)C\C=C\[C@@H](C)[C@H]1CC[C@@H]([C@@H]2C[C@@H](O)[C@H]3[C@H](O)[C@H](O)[C@H](O)C[C@]3(CO)C2=O)[C@]1(C)CCO	7	6	482.65	1.552	8
CMNPD1727	COC1=C(C[C@@](O)(CO)CC1=[NH+]CCO)NCC(=O)[O-]	8	5	288.297	-4.205	7
CMNPD12439	C[C@@]1(CC[C@@H]2C(=CC[C@@H]3[C@@](C)(CO[C@@H]4O[C@H](CO)[C@@H](O)[C@H](O)[C@@H]4O)[C@@H](O)CC[C@]23C)C1)C=C	7	5	466.607	1.824	5
CMNPD28929	C[C@]1(O)[C@@H]([C@H]2CC[C@H](CO)CC2=CC1=O)C(=O)CCO	5	3	282.332	0.144	4
Compound24987	CC1(C)[C@@H]2CC=C(CO[C@H]3O[C@@H](CO)[C@H](O)[C@@H](O)[C@@H]3O)[C@H]1C2	6	4	314.374	0.035	4
CMNPD24184	CC(C)[C@@H](C)[C@@]1(C)C[C@@H]1[C@@H](C)[C@H]2CC[C@H]3[C@@H]4C[C@@H](O)[C@@]5(O)C[C@@H](O)CC[C@]5(C)[C@H]4[C@H](O)[C@H](OC(=O)C)[C@]23C	6	4	534.768	3.965	6
CMNPD9166	COC1=C(C[C@](O)(CO)CC1=[NH+]C)N[C@@H](CO)C(=O)[O-]	8	5	288.297	-4.07	6
CMNPD26440	OC[C@@H]1NC(=N)N2CC[C@@H](O)[C@@]23NC(=N)N[C@@H]13	8	7	240.262	-2.424	1
CMNPD9414	C[C@H]1CC2=C3[C@@H](CC/C/2=C\Br)[C@@H]4[C@@](C)(C[C@H](O)[C@H](O)[C@@](C)(O)CO)[C@@H](O)C[C@]4(C)C=C13	5	5	497.462	2.108	5
CMNPD10555	CC(C)CCC[C@@H](C)[C@H]1CC[C@H]2C3=C(OCC[C@]12C)[C@@]4(CO)C[C@H](O)[C@H](O)C[C@H]4[C@H](O)C3	5	4	450.651	3.545	6
CMNPD6945	CC(C)C\C=C\[C@@H](C)[C@H]1CC[C@@H]([C@@H]2C[C@@H](O)[C@H]3[C@H](O)[C@@H](O)[C@H](O)C[C@]3(CO)C2=O)[C@]1(C)CCO	7	6	482.65	1.552	8
CMNPD22949	CC(C)C\C=C\[C@@H](C)[C@H]1CC[C@H]2[C@@H]3C[C@@H](O)[C@@]4(O)C[C@@H](O)CC[C@]4(C)[C@H]3[C@H](O)C[C@]12C	4	4	434.652	3.84	4
CMNPD20509	CC(C)CCC[C@@H](C)[C@H]1CC[C@H]2[C@@H]3C[C@@H](O)[C@@]4(O)C[C@@H](O)CC[C@]4(C)[C@H]3[C@H](O)C[C@]12C	4	4	436.668	4.284	5
CMNPD23914	CC(C)[C@@H](C)\C=C\[C@@H](C)[C@H]1CC[C@H]2[C@@H]3C[C@@H](O)[C@@]4(O)C[C@@H](O)CC[C@]4(C)[C@H]3[C@H](O)C[C@]12C	4	4	448.678	4.092	4
CMNPD24181	CC(C)[C@@H](C)\C(=C\[C@H](C)[C@H]1CC[C@H]2[C@@H]3C[C@@H](O)[C@@]4(O)C[C@@H](O)CC[C@]4(C)[C@H]3[C@H](O)C[C@]12C)\C	4	4	462.705	4.538	4
CMNPD8504	CC(C)[C@@H](C)[C@@]1(C)C[C@H]1[C@@H](C)[C@H]2CC[C@H]3[C@@H]4C[C@@H](O)[C@@]5(O)C[C@@H](O)CC[C@]5(C)[C@H]4[C@H](O)C[C@]23C	4	4	476.731	4.418	4
CMNPD24148	C[C@@H]([C@H]1CC[C@H]2[C@@H]3C[C@@H](O)[C@@]4(O)C[C@@H](O)CC[C@]4(C)[C@H]3[C@H](O)C[C@]12C)[C@H]5C[C@]5(C)[C@H](C)C(=C)C	4	4	474.716	4.222	4
CMNPD28930	C[C@@]1(O)[C@H](O)C=C2C[C@@H](CO)CC[C@@H]2[C@H]1C(=O)CCO	5	4	284.348	-0.243	4
CMNPD29716	CC(C)[C@H](C)[C@@]1(C)C[C@H]1[C@](C)(O)[C@H]2CC[C@H]3[C@@H]4C[C@@H](O)[C@@]5(O)C[C@@H](O)CC[C@]5(C)[C@H]4[C@H](O)C[C@]23C	5	5	492.731	3.269	4
Compound24831	C[C@]12CC[C@@H]3[C@H](CC=C4C[C@@H](CC[C@@]34C)O[C@H]5O[C@@H](CO)[C@@H](O)[C@H](O)[C@@H]5O)[C@H]1CC[C@H]2C=C	6	4	462.619	2.91	4
CMNPD16066	CC(=O)O[C@H]1C[C@@H]2[C@@]3(C)CCCC(C)(C)[C@@H]3CC[C@@]2(C)[C@@H]4C[C@@H]5O[C@H](O)[C@H](O)[C@]5(O)C(=O)[C@@]14C	7	3	478.618	2.808	2
CMNPD28821	CCCCC\C=C\C1=C(CO)[C@@H]2OC(C)(C)[C@@H](O)C[C@]2(O)[C@H](O)[C@@H]1O	6	5	356.454	0.737	6
CMNPD22251	C[C@H]1CCC\C=C/[C@H](O)[C@@H](O)[C@H](O)[C@H](O)\C=C\C(=O)O1	6	4	286.321	0.424	0
CMNPD28775	CC(C)C[C@@H]1NC(=O)[C@@]23[C@H](C=C(C)[C@@H](C)[C@@H]12)[C@H]4[C@](C)(O)CC[C@@H](O)[C@]45N[C@@]3(O)CC5=O	7	5	432.553	0.659	2
CMNPD4297	OCC(=O)c1c[nH]c2ccc(O)cc12	4	3	191.183	0.949	2
Compound25972	OCC(=O)c1c[nH]c2ccc(O)cc12	4	3	191.183	0.949	2
CMNPD15953	C[N@H+]1C[C@H](O)[C@@H](O)[C@H](O)[C@H]1COP(=O)(O)[O-]	8	5	257.178	-5.011	3
CMNPD29016	CC1=C[C@@H]2O[C@]3(CO[C@@H]4O[C@H](CO)[C@@H](O)[C@H](O)[C@@H]4O)CCC[C@]3(C)[C@@]2(C)CC1	7	4	398.49	0.919	4
CMNPD23496	O[C@H]1C=C([C@H](O)[C@H](O)[C@H]1O)C2=CC(=O)C=CO2	6	4	240.209	-1.895	1
Compound27771	CC(C)[C@H](C)\C=C\[C@@H](C)[C@@H]1CC[C@H]([C@H]2C[C@@H](O)[C@@H]3[C@H](O)[C@H](O)[C@@H](O)C[C@]3(CO)C2=O)[C@@]1(C)CCO	7	6	496.677	1.804	8
Compound27787	CC(C)[C@H](C)\C=C\[C@@H](C)[C@@H]1CC[C@H]([C@H]2C[C@@H](O)[C@@H]3[C@H](O)[C@H](O)[C@@H](O)C[C@]3(CO)C2=O)[C@@]1(C)CCO	7	6	496.677	1.804	8
CMNPD17595	OCc1c(O)c(Cl)cc(O)c1Cc2cc(O)ccc2O	5	5	296.703	2.896	3
CMNPD22146	C[C@H]1CC[C@H](OC(=O)C)[C@@]2(CC3=C(CO2)C(=O)[C@](C)(O)[C@@H](O)[C@@H]3OC(=O)C)O1	9	2	398.404	-0.31	4
CMNPD9163	COC1=C(N)C[C@](O)(CO)CC1=[NH+][C@H](CO)C(=O)[O-]	8	6	274.27	-4.502	5
CMNPD16367	CC(C)C(=C)\C=C\[C@@H](C)[C@H]1CC[C@H]2[C@@H]3C[C@@H](O)[C@@]4(O)C[C@@H](O)CC[C@]4(CO)[C@H]3CC[C@]12C	4	4	446.662	3.974	5
CMNPD17661	CCCCC\C=C\C1=C(CO)[C@@H]2OC(C)(C)[C@@H](O)C[C@@]23O[C@H]3[C@@H]1O	5	3	338.438	1.503	6
Compound27312	CC[C@H](OC(=O)C)[C@H]1C[C@@H](O)[C@H](O)C[C@H](O)[C@H](C\C=C\C#C)O1	6	3	326.385	1.241	6
Compound228	C[As](=O)(C)C[C@H]1O[C@H](OC[C@H](O)CO)[C@@H](O)[C@@H]1O	7	4	328.191	-1.306	6
Compound26898	CC(=CCC\C(=C/CC[C@]1(C)Oc2c(C[C@H]1O)c(O)cc3C(=O)NCc23)\CO)C	6	4	401.496	3.309	7
CMNPD21068	COC(=O)C1=C[C@@H](O)[C@H](O)[C@H](O)[C@H]1Cl	5	3	222.623	-0.555	2
CMNPD5921	C[C@@H]([C@@H](C[C@H](O)C(=C)C)OC(=O)C)[C@@H]1C[C@@H](O)C(=C)[C@@H]2CC=C(C)[C@H]2[C@@H]1O	5	3	378.502	2.459	7
CMNPD28851	CC(=C)[C@H]1Cc2c(O[C@@H]3O[C@H](CO)[C@@H](O)[C@H](O)[C@H]3O)ccc(O)c12	7	5	338.352	0.78	4
CMNPD2562	CC(=O)NC1=C[C@H](OC1=O)[C@H](O)CO	6	3	201.177	-1.809	3
CMNPD6949	CC(C)\C=C\[C@@H](C)[C@H]1CC[C@@H]([C@@H]2C[C@@H](O)[C@H]3[C@H](O)[C@@H](O)[C@H](O)C[C@]3(CO)C2=O)[C@]1(C)CCO	7	6	468.623	1.096	7
CMNPD10735	CC(C)C(=C)CC[C@@H](C)[C@H]1CC[C@H]2[C@H]3C[C@@H](O)[C@@]4(O)C[C@@H](O)C[C@@H](O)[C@]4(C)[C@H]3[C@H](O)C[C@]12C	5	5	464.678	3.114	5
CMNPD10734	CC(C)CCC[C@@H](C)[C@H]1CC[C@H]2[C@H]3C[C@@H](O)[C@@]4(O)C[C@@H](O)C[C@@H](O)[C@]4(C)[C@H]3[C@H](O)C[C@]12C	5	5	452.667	3.059	5
CMNPD19544	C\C=C\C(=C\1/C(=O)C=C[C@]1(O)CO)\CO	4	3	210.226	-0.113	3
CMNPD6947	CC(C)[C@H](C)\C=C\[C@@H](C)[C@H]1CC[C@@H]([C@@H]2C[C@@H](O)[C@H]3[C@H](O)[C@@H](O)[C@H](O)C[C@]3(CO)C2=O)[C@]1(C)CCO	7	6	496.677	1.804	8
Compound25824	OC[C@@H]1O[C@H](OC(=O)\C=C\c2ccc(O)cc2)[C@@H](O)[C@@H](O)[C@@H]1O	8	5	326.299	-0.245	5
CMNPD30748	C[C@@H](CCC[C@@](C)(O)[C@]1(O)CC[C@](C)(O)C=C1)OC(=O)C	5	3	300.391	1.16	7
CMNPD30872	C[C@H](O)C[C@@H](O)C\C=C\[C@@H](O)C\C=C\C(=O)O	5	4	244.284	0.333	8
Compound26608	CC(C)[C@H](C)\C=C\[C@@H](C)[C@H]1CC[C@@H]2[C@]1(C)CC[C@H]3[C@]4(C)CC[C@H](C[C@@]45OO[C@@]23C=C5)O[C@H]6O[C@@H](CO)[C@H](O)[C@@H](O)[C@H]6O	8	4	590.788	3.837	7
CMNPD12438	C[C@@]1(CCC2=C(C1)C(=O)C[C@H]3[C@@](C)(CO[C@@H]4O[C@H](CO)[C@@H](O)[C@@H](O)[C@@H]4O)[C@@H](O)CC[C@]23C)C=C	8	5	480.591	1.017	5
CMNPD6951	CC(C)CCC[C@@H](C)[C@H]1CC[C@@H]([C@@H]2C[C@@H](O)[C@H]3[C@H](O)[C@H](O)[C@H](O)C[C@]3(CO)C2=O)[C@]1(C)CCO	7	6	484.666	1.997	9
CMNPD16664	COC(=O)C1=C[C@H](O)[C@H](O)[C@@H](O)[C@H]1Cl	5	3	222.623	-0.555	2
Compound25949	C[C@H]1C(=O)O[C@H]2\C=C(/CO)\C[C@H]3O[C@@H]3[C@@]4(C)C=CC(=O)[C@](C)(OC(=O)C)[C@@H]4[C@@H](OC(=O)C)[C@]12O	10	2	478.489	-0.073	5
Compound26039	C[C@H]1CC[C@@H](O[C@@H]2OC[C@@H](O)[C@H](O)[C@@H]2OC(=O)C)[C@H]3CC[C@@H](C[C@@]13C)\C(=C\C=C\C(C)(C)O)\C	7	3	480.634	3.338	7
CMNPD11665	NC(=O)\C=C/[C@H](O)CCC[C@H](O)\C=C/C(=O)N	6	6	242.272	-0.672	8
CMNPD29406	COC1=C(C[C@@](O)(CO)C/C/1=[N+](/C)\CC(=O)[O-])NCCO	8	4	302.324	-3.999	7
CMNPD18388	CC(C)[C@@H](C)CC[C@@H](C)[C@H]1CC[C@H]2[C@@H]3C[C@@H](O)[C@]4(O)C=C[C@@H](O)C(=O)[C@]4(C)[C@H]3[C@H](O)C[C@]12C	5	4	462.662	3.934	5
CMNPD12958	CC(C)[C@@H](C)CC[C@@H](C)[C@H]1CC[C@H]2[C@@H]3C[C@@H](O)[C@@]4(O)C=C[C@@H](O)C(=O)[C@]4(C)[C@H]3[C@H](O)C[C@]12C	5	4	462.662	3.934	5
CMNPD12959	CC(C)C(=C)CC[C@@H](C)[C@H]1CC[C@H]2[C@@H]3C[C@@H](O)[C@@]4(O)C=C[C@@H](O)C(=O)[C@]4(C)[C@H]3[C@H](O)C[C@]12C	5	4	460.646	3.737	5
CMNPD18387	CC(C)[C@@H](C)[C@H]1C[C@@H]1[C@@H](C)[C@H]2CC[C@H]3[C@@H]4C[C@@H](O)[C@@]5(O)C=C[C@@H](O)C(=O)[C@]5(C)[C@H]4[C@H](O)C[C@]23C	5	4	474.673	3.609	4
CMNPD5917	C[C@@H]([C@@H](CC=C(C)C)OC(=O)C)[C@@H]1C[C@@H](O)C(=C)[C@@H]2C[C@H](O)C(=C)[C@H]2[C@@H]1O	5	3	378.502	2.583	6
CMNPD26331	C[C@]1(O)CC[C@H]2[C@H](C1)C=C[C@@](C)(O)[C@]2(C)C(=O)CCO	4	3	282.375	0.821	3
CMNPD1514	COC1=C(C[C@@](O)(CO)CC1=O)NCC(=O)O	7	4	245.229	-2.349	5
CMNPD7719	COC1=C(C[C@@](O)(CO)CC1=O)NCC(=O)O	7	4	245.229	-2.349	5
Compound610	COC1=C(C[C@](O)(CO)C/C/1=N\C=C\C)NCC(=O)O	7	4	284.308	-1.602	6
Compound24944	OC[C@@H]1O[C@@H](Oc2ccc(\C=C\C(=O)O)cc2)[C@@H](O)[C@@H](O)[C@@H]1O	8	5	326.299	-0.245	5
CMNPD25982	C[C@@H](O)C[C@H](O)C\C(=C\1/C(=O)NC(=C(C)C)C1=O)\N	6	5	268.309	-1.135	4
Compound25685	C[C@H]1C[C@H](C=C(C)C)c2c(C)c(O)c(O[C@@H]3O[C@@H](C)[C@H](O)[C@@H](O)[C@@H]3OC(=O)C)c4[C@@H](C)CC[C@@H]1c24	7	3	488.613	5.175	5
CMNPD18694	CC(C)(C=C)c1ccc(O)cc1O[C@@H]2O[C@H](CO)[C@@H](O)[C@H](O)[C@@H]2O	7	5	340.368	0.882	5
CMNPD28928	C[C@@]1(O)C=C[C@H]2C[C@@H](CO)CC[C@@H]2[C@H]1C(=O)CCO	4	3	268.349	0.53	4
CMNPD23598	COC1=CC(=O)OC(=C1)\C(=C\C(=O)OC[C@@H](O)[C@H](O)CO)\C	8	3	314.288	-0.55	8
Compound26505	OC[C@@H]1O[C@H]([C@@H](O)[C@@H](O)[C@@H]1O)n2c3ccc(Cl)cc3c4ccc5c6cc(Cl)ccc6[nH]c5c24	7	5	487.332	4.195	2
CMNPD23534	COc1cc(O)c2C(=O)O[C@@H](C)CCC[C@H](O)[C@@H](O)[C@@H](O)C\C=C\c2c1Cl	7	4	400.851	2.577	1
Compound24477	OC\C(=C/C=C)\[C@@H]1C(=O)C=C[C@]1(O)CO	4	3	210.226	-0.464	4
Compound24485	OC\C(=C/C=C)\[C@@H]1C(=O)C=C[C@]1(O)CO	4	3	210.226	-0.464	4
CMNPD27064	CO[C@H]1CC\C(=C\C#N)\[C@H](C1)O[C@@H]2O[C@H](CO)[C@@H](O)[C@H](O)[C@H]2O	8	4	329.346	-1.214	4
CMNPD9413	C[C@H]1CC2=C3[C@@H](CC/C/2=C\Cl)[C@@H]4[C@@](C)(C[C@H](O)[C@H](O)[C@@](C)(O)CO)[C@@H](O)C[C@]4(C)C=C13	5	5	453.011	2.024	5
Compound27589	N[C@H](CCCCNC(=O)CC[C@H](N)C(=O)O)C(=O)O	8	7	275.302	-6.473	10
Compound47	CO[C@]1(Cc2cc(O)c(O)c(Br)c2Br)C(=O)O[C@@H]3[C@H](O)CO[C@]13O	8	4	470.064	1.436	3
CMNPD18734	CO[C@@H]1C=C(CO)[C@](O)(CO)[C@@]2(C)CCCC(C)(C)[C@H]12	4	3	284.391	1.08	3
CMNPD314	COC1=CC(=O)N(C1)C(=O)\C=C\2/C[C@@](O)(CO)C(=O)N2C	8	2	296.276	-2.235	3
CMNPD22958	CC(C)[C@@H](C)CC[C@@H](C)[C@H]1CC[C@H]2[C@@H]3C[C@@H](O)[C@@]4(O)C[C@@H](O)C[C@H](O)[C@]4(C)[C@H]3[C@@H](C[C@]12C)OC(=O)C	6	4	508.73	3.689	7
CMNPD27073	CC(C)(O)[C@H]1CC[C@@]2(C)[C@@H]3C[C@@H](O[C@@H]4O[C@H](CO)[C@@H](O)[C@H](O)[C@H]4O)[C@@]2(C)[C@H](O)[C@H]13	8	6	416.506	-0.794	4
CMNPD21142	OC[C@@H](O)COCc1cc(O)c(O)c(Br)c1Br	5	4	372.007	1.596	5
CMNPD7063	CC(C)C(=C)CC[C@@H](C)[C@H]1CC[C@H]2[C@H]3C[C@@H](O)[C@@]4(O)C[C@@H](O)C[C@H](O)[C@]4(C)[C@H]3[C@H](O)C[C@]12C	5	5	464.678	3.114	5
CMNPD21098	CC(C)(O)[C@H](O)[C@H](O)c1cc(O)c(cc1O)C(C)(C)C=C	5	5	296.359	1.768	5
CMNPD11700	COC(=O)[C@@H](O)CS[C@H]1CC(=O)O[C@H](C)CCCCC[C@@H](O)C1=O	7	2	362.438	1.441	5
CMNPD20025	CC(C)CCC[C@@H](C)[C@H]1CC[C@H]2[C@@H]3CCC4=CC(=O)CC[C@]4(CO[C@@H]5O[C@H](CO)[C@@H](O)[C@H](O)[C@H]5O)[C@H]3CC[C@]12C	7	4	562.778	4.773	9
CMNPD18814	CC[C@H](C)\C=C\C=C\C=C\[C@H]1C=C[C@H](O)[C@@H](O)[C@@H]1C(=O)[C@H](C)O	4	3	320.423	2.275	7
CMNPD28481	CC(=O)N[C@H](CSc1c(N)c(O)ccc1C(=O)Oc2ccc(C=C)cc2)C(=O)O	8	5	416.448	2.176	9
Compound408	COC1=C(O)C[C@](O)(CO)[C@@H](O)C1=O	6	4	204.177	-2.255	2
CMNPD12973	CC(C)[C@@H](C)[C@@]1(C)C[C@@H]1[C@@H](C)[C@H]2CC[C@H]3[C@@H]4C[C@@H](O)[C@@]5(O)C[C@@H](O)C[C@H](O)[C@]5(C)[C@H]4[C@H](O)[C@@H](OC(=O)C)[C@]23C	7	5	550.767	2.74	6
CMNPD12981	CC(C)CC[C@@H](O)[C@](C)(O)[C@H]1CC[C@@]2(O)C3=CC(=O)[C@@H]4C[C@@H](O)[C@@H](O)[C@@H](O)[C@]4(C)[C@H]3CC[C@]12C	7	6	480.634	1.657	5
CMNPD8773	C[C@@H](O)CCCCCC(=O)C1=C2C(=C3C=C(C)OC=C3[C@@H](O)[C@@]2(C)OC1=O)C=O	7	2	402.438	1.287	8
CMNPD24666	C\C=C\C=C\C=C\[C@H]1C[C@@H](O)[C@H](O)C(=O)[C@@H]1CO	4	3	252.306	0.587	4
CMNPD28852	CC1(C)[C@@H](O)Cc2c(O[C@@H]3O[C@H](CO)[C@@H](O)[C@H](O)[C@H]3O)ccc(O)c12	8	6	356.368	-0.171	3
CMNPD6946	CC(C)CCC[C@@H](C)[C@H]1CC[C@@H]([C@@H]2C[C@@H](O)[C@H]3[C@H](O)[C@@H](O)[C@H](O)C[C@]3(CO)C2=O)[C@]1(C)CCO	7	6	484.666	1.997	9
CMNPD23599	COC1=CC(=O)OC(=C1)\C(=C\C(=O)OC[C@@H](O)[C@H](O)COC(=O)C)\C	9	2	356.325	-0.171	10
CMNPD12133	CC(C)[C@H](C)[C@]1(C)C[C@H]1[C@@H](C)[C@H]2CC[C@H]3[C@@H]4C[C@@H](O)[C@@]5(O)C[C@@H](O)C[C@H](O)[C@]5(C)[C@H]4[C@H](O)[C@@H](OC(=O)C)[C@]23C	7	5	550.767	2.74	6
CMNPD10728	CC(C)C(=C)CC[C@@H](C)[C@H]1CC[C@H]2[C@H]3[C@@H](O)C=C4C[C@@H](O)CC[C@]4(CO)[C@@]3(O)CC[C@]12C	4	4	446.662	4.231	6
CMNPD6629	CC[C@@H](OC(=O)C)[C@@H]1C[C@@H](OC(=O)C)[C@H](O)C[C@@H](OC(=O)C)[C@@H](C\C=C/C#C)O1	8	1	410.458	1.999	10
CMNPD28459	CC(C)\C=C\C=C\C(=O)NC1=C[C@](O)(CCC(=O)N)[C@H]2O[C@H]2[C@@H]1O	7	5	336.383	-0.429	7
CMNPD26927	CC(=O)OC[C@H]1O[C@@H](O[C@H]2CC[C@]3(C)[C@H]4CC[C@]5(C)[C@H](CC[C@@H]5[C@@H]4CC=C3C2)C=C)[C@H](O)[C@@H](OC(=O)C)[C@@H]1O	8	2	546.692	3.668	8
CMNPD1742	COC1=C(O)C[C@@](O)(CO)[C@@H](O)C1=O	6	4	204.177	-2.255	2
Compound26458	COc1cc(CCCO[C@H]2O[C@@H](C)[C@@H](O)[C@H](O)[C@H]2O)ccc1OC(CO)CO	9	5	402.436	0.061	10
CMNPD13251	CCC\C=C\C=C\C1=C(CO)[C@H](O)[C@H]2O[C@H]2[C@@H]1O	4	3	252.306	0.841	5
CMNPD13252	CCCCC\C=C\C1=C(CO)[C@H](O)[C@H]2O[C@H]2[C@@H]1O	4	3	254.322	1.286	6
CMNPD27071	C[C@@H](CCc1ccc(O)c(O)c1)O[C@@H]2O[C@H](CO)[C@@H](O)[C@H](O)[C@H]2O	8	6	344.357	0.149	6
CMNPD1162	C\C(=C/CC\C(=C/C[C@@H](O)C1=CC(=O)O[C@H]1O)\C=O)\CCC2=C(C)CCCC2(C)C	5	2	416.55	5.483	10
CMNPD14764	C[C@@]1(CO)CC[C@@H](O)[C@@]2(C)C1=C(O)C(=O)C3=C[C@](C)(CC[C@]23O)C=C	5	4	348.433	1.257	2
CMNPD5746	CC(C)CCC[C@H](C)[C@H]1CC[C@H]2[C@H]3[C@@H](O)C=C4C[C@@H](O)CC[C@]4(CO)[C@@]3(O)CC[C@]12C	4	4	434.652	4.175	6
Compound27148	C[C@H](CO)[C@@H]1C(=O)C=C[C@@]2(O)[C@@H](O)CC[C@@H](C)[C@]12C	4	3	268.349	0.892	2
CMNPD3985	C[C@]12CC[C@@H]3[C@@H](CC=C4C[C@H](CC[C@]34C)O[C@@H]5O[C@H](CO)[C@H](O)[C@H](O)[C@H]5O)[C@H]1CC[C@H]2C=C	6	4	462.619	2.91	4
CMNPD24885	C[C@@H]1C[C@@H](O)c2c(O[C@H]3O[C@H](CO)[C@@H](O)[C@H]3O)cccc2O1	7	4	312.315	-0.165	3
Compound25829	C[C@@H](CO)CCC[C@H](C)[C@H]1[C@@H](O)[C@@H](O)[C@H]2[C@H]3C[C@@H](O)[C@@]4(O)C[C@@H](O)CC[C@@]4(C)[C@H]3CC[C@@]12C	6	6	468.666	2.227	6
Compound27271	C[C@@H](CO)CCC[C@H](C)[C@H]1[C@@H](O)[C@@H](O)[C@H]2[C@H]3C[C@@H](O)[C@@]4(O)C[C@@H](O)CC[C@@]4(C)[C@H]3CC[C@@]12C	6	6	468.666	2.227	6
CMNPD15682	CC(C)C\C=C\C=C\C(=O)NC1=C[C@@](O)(CCC(=O)N)[C@H](O)CC1=O	7	5	350.409	0.193	8
CMNPD23009	C[C@H]1[C@@H](O)C[C@@]2(C)[C@@H](CC(=O)C=C2C)[C@]1(C)CC\C(=C\C(=O)OC(CO)CO)\C	6	3	408.528	2.674	8
CMNPD14355	CC(=O)[C@@H]1[C@@H](O)C[C@H]2[C@]3(C)CC[C@H]4C(C)(C)CCC[C@]4(CO)[C@H]3C[C@@H](O)[C@]2(C)[C@H]1C(=O)O	6	4	450.608	2.122	3
CMNPD19670	C[C@@H](O)[C@H](NC(=O)[C@@H](N)Cc1ccc(O)c(C=O)c1)C(=O)O	8	6	310.303	-3.055	7
CMNPD26008	COc1cccc(\C=C\[C@@H](O)[C@@H](O)[C@@H](O)[C@H](C)O)c1CO	6	5	298.332	-0.083	7
CMNPD23318	CC(C)(O)\C=C\C1=C[C@H](O)[C@](C)(O)C[C@@H]1O	4	4	228.285	-0.391	2
CMNPD13938	C[C@@]1(CC[C@H]2[C@@H](C1)[C@H](O)C[C@@H]3[C@]2(C)CCC(=O)[C@]3(C)CO[C@@H]4O[C@H](CO)[C@@H](O)[C@@H](O)[C@@H]4O)C=C	8	5	482.607	1.005	5
Compound24509	C[C@@H](CCC=C(C)C)[C@H]1CC[C@@H](C)c2c(O[C@@H]3OC[C@H](O)[C@@H](O)[C@H]3OC(=O)C)c(O)c(C)cc12	7	3	476.602	5.343	8
CMNPD14405	OC[C@@H](O)Cc1nccnc1CO	5	3	184.192	-1.513	4
CMNPD27607	C[C@H](O)C[C@@H]1CC[C@@H](O)\C=C\C(=O)O[C@H](C[C@H](C)O)CC[C@@H](O)\C=C\C(=O)O1	8	4	400.463	0.898	4
CMNPD4767	C[C@@H]1O[C@H](C=C=CBr)[C@@H]2O[C@H]1[C@H](O)C[C@@H](O)[C@H](O)C\C=C/2	5	3	361.228	0.39	1
CMNPD14674	O[C@@H]1CSSC[C@H](O)CSSC[C@@H](O)CSSC1	3	3	366.627	2.081	0
Compound25008	CO[C@H]([C@H](O)[C@@H](O)[C@H](O)\C=C\C(C)C)C(=O)N[C@@H]1CCCCNC1=O	8	5	358.43	-0.447	8
Compound27057	C[C@@H]([C@H](OC(=O)C)[C@@H](OC(=O)C)C=C(C)C)[C@@H]1C[C@@H](O)C(=C)[C@H]2C[C@@H](O)C(=C)[C@H]2[C@@H]1O	7	3	436.538	2.13	8
CMNPD19329	CC(C)[C@]1(O)[C@H](O)C[C@](C)(O)[C@H]2CC[C@@](C)(O)[C@@H]2C1=O	5	4	286.364	-0.016	1
Compound27772	CC(C)\C=C\[C@H](C)[C@H]1CC[C@@H]([C@@H]2C[C@H](O)[C@H]3[C@H](O)[C@H](O)[C@@H](O)C[C@@]3(CO)C2=O)[C@]1(C)CCO	7	6	468.623	1.096	7
Compound27788	CC(C)\C=C\[C@H](C)[C@H]1CC[C@@H]([C@@H]2C[C@H](O)[C@H]3[C@H](O)[C@H](O)[C@@H](O)C[C@@]3(CO)C2=O)[C@]1(C)CCO	7	6	468.623	1.096	7
Compound27774	CC(C)CCC[C@@H](C)[C@H]1CC[C@@H]([C@@H]2C[C@H](O)[C@H]3[C@H](O)[C@H](O)[C@@H](O)C[C@@]3(CO)C2=O)[C@]1(C)CCO	7	6	484.666	1.997	9
CMNPD1093	CC1(C)CCC[C@]2(C)[C@@H](Cc3c(O)ccc(O)c3C=O)[C@](C)(O)CC[C@@H]12	4	3	360.487	4.496	3
CMNPD24519	OC[C@H](O)[C@@H](O)Cc1cnc(cn1)c2occc2	6	3	250.251	-0.292	5
Compound27770	CC(C)C\C=C\[C@H](C)[C@H]1CC[C@@H]([C@@H]2C[C@H](O)[C@H]3[C@H](O)[C@H](O)[C@@H](O)C[C@@]3(CO)C2=O)[C@]1(C)CCO	7	6	482.65	1.552	8
Compound27773	CC(C)C\C=C\[C@H](C)[C@H]1CC[C@@H]([C@@H]2C[C@H](O)[C@H]3[C@H](O)[C@H](O)[C@@H](O)C[C@@]3(CO)C2=O)[C@]1(C)CCO	7	6	482.65	1.552	8
CMNPD24518	OC[C@H](O)[C@@H](O)Cc1cncc(n1)c2occc2	6	3	250.251	-0.292	5
CMNPD14564	CC[C@]1(O)C[C@H](O)[C@@H](CO1)C(=O)[C@H](CO)[C@H](O)[C@@]2(C)O[C@@H]2[C@@H](C)\C=C/C	7	4	372.453	0.194	8
CMNPD29719	C[C@]12CC[C@H](C[C@@H]1CC[C@H]3[C@@H]4CC[C@H](C=C)[C@@]4(C)CC[C@H]23)O[C@@H]5OC[C@@H](O)[C@@H](O)[C@@H]5O	5	3	434.609	3.67	3
CMNPD19549	C\C=C\C1=C2C(=O)C[C@H](O)[C@]2(O)CO[C@@H]1O	5	3	226.226	-0.63	1
CMNPD24206	C[C@H](\C=C\CC(C)(C)OC(=O)C)[C@H]1CC[C@H]2[C@@H]3CC=C4C[C@H](CC[C@]4(CO)[C@H]3CC[C@]12C)O[C@@H]5OC[C@@H](O)[C@@H](O)[C@@H]5O	8	4	590.788	3.632	9
Compound26307	CC(=CC(=O)C\C(=C\CC\C(=C\CC[C@H]1[C@@H](O)[C@H](O)OC1=O)\C)\C)C	5	2	350.449	4.045	9
CMNPD18815	CC[C@@H](C)\C=C\C=C\C=C\[C@H]1C=C[C@H](O)[C@@H](O)[C@@H]1[C@@H](O)C(=O)C	4	3	320.423	1.859	7
CMNPD17593	OCc1cc(OCc2cc(O)ccc2O)cc(Cl)c1O	5	4	296.703	2.73	4
CMNPD27375	CC\C=C/[C@H](O)[C@H](O)C1=C(C)C(=O)[C@]2(O1)[C@@H](O)[C@](NC2=O)(OC)C(=O)c3ccccc3	9	4	431.436	0.914	7
CMNPD30122	CC(=O)N[C@H]1CO[C@H](CO)[C@@H](O)[C@@H]1O	6	4	205.208	-2.442	2
CMNPD29952	CC(C)C[C@H](NC(=O)C)C(=O)N[C@@H](CO)C(=O)N[C@@H](C)C(=O)O	9	5	331.365	-1.23	9
CMNPD16663	CO[C@H]1[C@H](O)[C@H](O)[C@H](O)C=C1C(=O)OC	6	3	218.204	-1.351	3
CMNPD8768	CO[C@H]1[C@@H](O)[C@@H](O)[C@@H](O)C=C1C(=O)OC	6	3	218.204	-1.351	3
CMNPD30832	COc1cc(O)c([C@@H](CO)[C@H](O)CO)c2Oc3cccc(O)c3C(=O)c12	8	5	362.331	0.769	5
CMNPD20893	Cc1cc(O)cc(O)c1C(=O)OC(CO)CO	6	4	242.225	0.637	5
CMNPD29133	C[C@@H](O)CCC[C@@H]1CCCCC[C@@H](O)C[C@H](O)[C@H](O)\C=C\C(=O)O1	6	4	344.443	1.894	4
CMNPD20878	C\C=C\C1=CC(=C([C@H](O)[C@@H](O)[C@H](C)O)C(=O)O1)O	6	4	256.252	-0.319	4
CMNPD26038	C[C@@H](O)CCC[C@@H]1CCCCC[C@@H](O)C[C@H](O)[C@H](O)\C=C\C(=O)O1	6	4	344.443	1.894	4
CMNPD29114	CC(C)C[C@@H]1NC(=O)[C@@]23[C@H](C=C(C)[C@@H](C)[C@@H]12)\C=C(/C)\C[C@H](CO)C[C@H](O)[C@@H](O)CC3=O	6	4	433.581	2.33	3
CMNPD17681	C\C(=C\C(=O)O[C@@H]1[C@@H](O)[C@H](O)C=C(CO)C1=O)\C=C\[C@@]2(O)C(=CC(=O)CC2(C)C)C	8	4	420.453	0.806	6
Compound27029	CC(C)C(=C)CC[C@H](C)[C@H]1[C@@H](O)C[C@H]2[C@H]3C[C@H](O)[C@@]4(O)C[C@H](O)C[C@H](O)[C@@]4(C)[C@@H]3CC[C@@]12C	5	5	464.678	3.114	5
CMNPD30756	C[C@@H](CCC=C(C)C)[C@H]1CC[C@](C)(O[C@H]2O[C@H](CO)[C@@H](O)[C@H](O)[C@H]2NC(=O)C)C=C1	7	4	425.559	2.166	8
CMNPD30757	C[C@@H](CCCC(=O)C)[C@H]1CC[C@](C)(O[C@H]2O[C@H](CO)[C@@H](O)[C@H](O)[C@H]2NC(=O)C)C=C1	8	4	427.532	0.531	9
Compound27742	CC(C)C(=C)CC[C@H](C)[C@H]1CC[C@H]2[C@@H]3C[C@H](O)[C@]4(O)C[C@@H](O)C[C@@H](O)[C@]4(C)[C@@H]3[C@H](C[C@@]12C)OC(=O)C	6	4	506.714	3.493	7
CMNPD829	COC1=C(C[C@@](O)(CO)CC1=N)NCC(=O)O	7	5	244.244	-2.294	5
CMNPD1517	COC1=C(C[C@](O)(CO)CC1=[NH+]\C=C\C)NCC(=O)[O-]	7	4	284.308	-3.179	6
Compound705	NC[C@@H](Cl)[C@@H](O)c1cnc(N)[nH]1	5	6	190.631	-1.014	3
CMNPD23231	OCC(=O)Nc1cc2Nc3cc(CO)ccc3Oc2cc1OC(=O)CO	9	5	360.318	0.049	6
CMNPD17185	C[C@H](CCC(=O)C(=C)C)[C@@H]1CC[C@](C)(O[C@@H]2O[C@H](CO)[C@H](O)[C@H](O)[C@H]2O)[C@H]3CCC(=C[C@@]13C)C	7	4	480.634	3.117	8
CMNPD27191	CC(C)CC(=O)NC[C@H](O)CC[C@@H](CO)NC(=O)c1nc2ccccc2cc1O	8	5	403.472	1.599	10
CMNPD6240	CC1=C(CC[C@@](C)(O)\C=C\C\C(=C\C[C@@H]2OC(=O)C=C2CO)\CO)C(C)(C)CCC1	5	3	418.566	4.223	10
CMNPD24936	O[C@H]1CCC2(Oc3cccc4cccc(O2)c34)[C@@H]5[C@H](O)[C@@H](O)C[C@H](O)[C@@H]15	6	4	358.385	0.758	0
CMNPD17592	Oc1ccc(O)c(COCc2cc(O)ccc2O)c1	5	4	262.258	2.249	4
Compound27420	CC(C)C(=C)CC[C@H](C)[C@@H]1[C@@H](O)C[C@H]2[C@@H]3[C@@H](OC(=O)C)C=C4C[C@H](CC[C@@]4(C)[C@@H]3CC[C@@]12C)O[C@@H]5O[C@H](C)[C@@H](O)[C@@H](O)[C@@H]5O	8	4	618.841	4.748	9
Compound26750	CC(C)C(=C)CC[C@@H](C)[C@@H]1CC[C@@H]2[C@H]3C[C@H](O)[C@]4(O)C[C@@H](O)CC[C@]4(CO)[C@@H]3CC[C@]12C	4	4	448.678	4.419	6
CMNPD14525	CC(=O)OC[C@@H]1O[C@@H](O[C@H]2CC[C@]3(C)[C@H]4CC[C@]5(C)[C@H](CC[C@H]5[C@@H]4CC=C3C2)C=C)[C@@H](O)[C@H](O)[C@@H]1O	7	3	504.655	3.289	6
CMNPD24706	CC(=O)O[C@@H]1C[C@@]2(O)[C@@H](O)[C@H](O)[C@](O)(C#CC(=C)C)[C@@H](O)[C@@H]2OC1(C)C	8	5	370.394	-0.958	4
CMNPD28996	COc1cc(C)c(Oc2cc(C)cc(O)c2)c(O[C@@H]3O[C@H](CO)[C@@H](O)[C@H](O)[C@H]3O)c1	9	5	422.426	1.932	6
CMNPD29447	COC(=O)[C@@H]1[C@@H](CNC(=O)c2cc(Br)c[nH]2)[C@H](CNC(=O)c3cc(Br)c[nH]3)[C@H]1C(=O)O	10	5	560.193	1.666	9
Compound344	C[C@@H]1C(=O)O[C@H]2\C=C(/C)\CC[C@@H](OC(=O)C)[C@]3(C)C=C[C@H](O)[C@@](C)(O)[C@@H]3[C@H](OC(=O)C)[C@]12O	9	3	466.521	0.831	4
CMNPD2955	C[C@H]1C[C@H](C=C(C)C)c2c(C)c(O)c(O[C@@H]3OC[C@@H](O)[C@H](O)[C@H]3O)c4[C@@H](C)CC[C@H]1c24	6	4	432.55	4.418	3
CMNPD18686	C[C@@H]1[C@@H](O)[C@H]2[C@@H](CC[C@](C)(O)[C@H]2CC1=O)C(C)(C)O	4	3	270.365	0.498	1
CMNPD7019	CCCC(=O)O[C@]1(C)CC[C@H](O)[C@@](C)(O)[C@@H](O)[C@H]2O[C@@H]1[C@@H]3[C@H](CCC(=C)[C@H]23)C(C)C	6	3	424.571	3.094	5
CMNPD22061	C[C@H]1C[C@H](O)[C@H]2[C@](O)(C1)C=C[C@@](C)(O)[C@]2(C)C(=O)CCO	5	4	298.375	-0.14	3
CMNPD19204	CC(C)C\C=C\[C@@H](C)\C=C\C=C(/C)\[C@@H]1[C@H](OC(=O)C)C=C(CO)C(=O)[C@H]1O	5	2	376.486	3.183	9
CMNPD31288	C[C@H](O)C[C@@H](O)CCCC(=C)C[C@H]1CC(=C)C[C@@H](O)C\C(=C\[C@H](O)CCCC(=O)O1)\C	6	4	438.597	3.586	8
CMNPD9603	C[C@H](O)C[C@@H](O)CCCC(=C)C[C@H]1CC(=C)C[C@@H](O)C\C(=C\[C@H](O)CCCC(=O)O1)\C	6	4	438.597	3.586	8
CMNPD25972	C[C@H]1CCC[C@H](C[C@H]2Cc3cc(O)cc(O[C@H]4O[C@H](CO)[C@@H](O)[C@H]4O)c3C(=O)O2)O1	9	4	424.442	1.14	5
CMNPD265	COC1(OC)C(=CC(O)(CC(=O)N)C=C1Br)Br	5	3	371.023	0.204	4
Compound26747	C[As](=O)(C)C[C@@H]1O[C@H](OC(=O)NCC(=O)O)[C@H](O)[C@@H]1O	9	4	355.173	-0.808	6
CMNPD23533	COc1cccc2cccc(O[C@@H]3O[C@H](COC(=O)C)[C@@H](O)[C@H](O)[C@H]3O)c12	8	3	378.373	0.929	6
CMNPD3942	CC(C)[C@H]1CCC(=C)[C@@H]2[C@@H]3O[C@H]([C@H]12)[C@@](C)(CC[C@H](O)[C@@](C)(O)[C@H]3O)OC(=O)C	6	3	396.518	1.971	3
CMNPD17594	OCc1cc(OCc2cc(O)ccc2O)ccc1O	5	4	262.258	2.066	4
CMNPD13256	CC(=O)O[C@H]1CCc2[nH]cc(C=O)c2[C@@H]1O	5	2	223.225	0.376	3
CMNPD12791	C\C(=C/CC\C(=C/C[C@@H](O)C1=CC(=O)O[C@H]1O)\C=O)\CC[C@H]2C(=CCCC2(C)C)C	5	2	416.55	5.289	10
CMNPD5653	CC(C)C[C@]1(O)C[C@@H](C)[C@H]2[C@@H]1C(=O)[C@@H]3[C@H]4[C@@H](O)[C@H](O)[C@H]5C[C@H](O)[C@@H](O)[C@@H](O)[C@]5(C)[C@H]4CC[C@]23C	7	6	480.634	0.895	2
CMNPD9164	COC1=C(C[C@](O)(CO)CC1=[NH2+])N[C@@H](CO)C(=O)[O-]	8	6	274.27	-4.276	6
CMNPD268	CCCSC1(SCCC)C(=CC(O)(CC(=O)N)C=C1Br)Br	3	3	459.26	3.439	8
CMNPD17971	NC(=O)Cc1c(Br)c(O)c(Br)cc1OC(=O)NCCCCNC(=N)N	9	8	481.14	1.564	10
CMNPD28924	C[C@H]1CC[C@H]2[C@@H](C=C[C@](C)(O)[C@@H]2C(=O)CCO)[C@@H]1O	4	3	268.349	0.586	3
Compound27217	OC[C@H](O)[C@@H](O)CO	4	4	122.12	-1.919	3
CMNPD16410	OC[C@H]1NC(=O)[C@H](O[C@@H]1c2ccc(OCCC#N)cc2)c3c[nH]c4ccccc34	7	3	391.42	2.005	6
CMNPD9399	CO[C@H]([C@@H](O)CC1CC(=O)NC(=O)C1)[C@@]2(O)OCC(=C)[C@@H]2C	7	3	313.346	-0.578	5
Compound26080	CC(C)C(=C)CC[C@@H](C)[C@@H]1CC[C@@H]2C3=C([C@H](O)C[C@]12C)[C@]4(C)CC[C@H](O)C[C@@]45O[C@H]5[C@@H]3O	4	3	444.647	4.287	5
CMNPD23233	CC(=O)Nc1cc(COCc2ccc(O)c(NC(=O)C)c2)ccc1O	7	4	344.362	0.974	6
CMNPD30861	C[C@H]1CC(=O)c2c(O)cc(O[C@H]3O[C@H](CO)[C@@H](O)[C@H]3O)cc2O1	8	4	326.299	-0.038	3
CMNPD22177	COc1cc(OC)c2c(c1)C(=O)[C@@H]3C[C@@H](O)C[C@@]2(O)[C@@H]3CO	6	3	308.326	-0.226	3
CMNPD27567	C[C@](O)(CO)CCC[C@](C)(O)c1ccc(cc1O)C(=O)O	6	5	298.332	1.1	7
CMNPD24908	C[C@@H](O)C\C=C\C=C\[C@@H]1C[C@@H](O)[C@@H](O)C(=O)[C@H]1CO	5	4	270.321	-0.273	5
CMNPD27699	CC[C@H](C)[C@@H](O)[C@@](C)(O)[C@H](O)\C=C\C1=CC2=C(Cl)C(=O)[C@](C)(O)[C@H](O)[C@H]2CO1	7	5	416.893	0.514	6
CMNPD18098	C\C(=C/CC\C(=C/C[C@@H](O)C1=CC(=O)O[C@H]1O)\CO)\CCC2=C(C)CCCC2(C)C	5	3	418.566	5.227	10
CMNPD23600	CCCC[C@@](O)(C[C@@H](O)C(=O)OC)C1=CC(=CC(=O)O1)OC	7	2	314.331	0.672	9
CMNPD25748	OCCc1c([nH]c2ccccc12)[C@@H]([C@H](O)CO)c3c[nH]c4ccccc34	5	5	350.411	2.839	6
CMNPD16411	OC[C@H]1NC(=O)[C@H](O[C@@H]1c2ccc(O)cc2)c3c[nH]c4ccccc34	6	4	338.357	1.8	3
CMNPD27764	CC1(C)CCC(=O)[C@](C)(O)[C@@]12CC[C@](O)(CO)C(=O)C2	5	3	284.348	0.1	1
Compound26872	CN1C(=O)N(C)c2ncn([C@H]3C[C@@H](O)[C@@H](CO)O3)c2C1=O	9	2	296.279	-0.979	2
CMNPD10059	CC(C)[C@H](C)\C=C\[C@@H](C)[C@H]1CC=C2C3=C(CC[C@]12C)[C@@]4(C)CC[C@@H](C[C@]4(O)CC3)O[C@H]5OC[C@@H](O)[C@H](O)[C@H]5O	6	4	544.762	4.686	6
CMNPD24183	CC(C)[C@@H](C)[C@@]1(C)C[C@@H]1[C@@H](C)[C@H]2CC[C@H]3[C@@H]4C[C@@H](O)[C@@]5(O)C[C@@H](O)CC[C@]5(C)[C@H]4[C@H](OC(=O)C)[C@H](O)[C@]23C	6	4	534.768	3.965	6
Compound26761	C[C@@H]([C@H]1CC[C@H]2[C@@H]3C[C@H](O)[C@@]4(O)C[C@@H](O)C[C@H](O)[C@@]4(C)[C@@H]3CC[C@@]12C)[C@@H]5C[C@@]5(C)[C@@H](C)C(C)(C)O	5	5	492.731	3.078	4
CMNPD14286	CCOC(=O)C[C@@](C)(O)[C@@](C)(O)CC[C@H](C)c1ccc(C)cc1O	5	3	338.438	3.187	9
CMNPD17005	C[C@@H](O)[C@H](NC1=CC(=O)C(=C(C\C=C(/C)\CC[C@@]2(C)CCC[C@@H](C)C2=C)C1=O)O)C(=O)O	7	4	445.548	3.788	9
CMNPD24393	CC(C)C[C@H](NC(=O)C[C@@H](O)[C@@H](O)CNC(=O)C)[C@@H]1Cc2cccc(O)c2C(=O)O1	9	5	422.472	0.634	9
CMNPD28461	CC(C)C\C=C\C=C\C(=O)N(CCO)c1cc(CCC(=O)O)c(O)cc1O	7	4	377.431	2.985	10
CMNPD24697	C\C(=C/C(=O)N[C@H]1[C@@H](O)\C=C(\CO)/[C@H]2CC(C)(C)[C@]2(O)[C@@H](O)CC1=C)\CCO	7	6	395.49	0.256	5
Compound26434	CO[C@H]1O[C@H](C[As](=O)(C)C)[C@H](O)[C@H]1O	5	2	268.139	-0.256	3
CMNPD22275	CC(C)C1=CC(=O)N(CCC(=O)OC[C@H](O)CO)C1=O	7	2	285.293	-0.129	8
CMNPD11896	OC[C@@H]1O[C@@H](C[C@H]1O)C2=C(O)OC(=O)C=C2	6	3	228.199	-0.585	2
CMNPD2355	CC(C)CCC[C@@H](C)[C@H]1CC[C@@H]2C3=C[C@H](OC(=O)C)[C@@]4(O)C[C@@H](O)CC[C@]4(CO)[C@]35O[C@@H]5C[C@]12C	6	3	490.672	3.48	8
Compound25990	CC(C)CCC[C@H](C)[C@H]1CC[C@@H]2C3=C[C@H](O)[C@]4(O)C[C@H](O)CC[C@@]4(C)[C@]3(O)CC[C@]12C	4	4	434.652	4.392	5
CMNPD26037	CCCCC[C@@H]1CCCCC[C@@H](O)[C@H](O)[C@H](O)[C@H](O)\C=C\C(=O)O1	6	4	344.443	2.626	4
Compound26003	CC(C)[C@H](C)\C=C\[C@@H](C)[C@H]1CC[C@@H]2C3=C[C@H](O)[C@]4(O)C[C@H](O)CC[C@@]4(C)[C@]3(O)CC[C@]12C	4	4	446.662	4.2	4
CMNPD9415	CC1=C2C[C@@]3(C)C[C@H](O)[C@](C)(C[C@H](O)[C@H](O)[C@@](C)(O)CO)[C@H]3c4ccc(C)c(C1)c24	5	5	416.55	2.446	5
Compound25992	CC(C)C(=C)CC[C@H](C)[C@H]1CC[C@@H]2C3=C[C@H](O)[C@]4(O)C[C@H](O)CC[C@@]4(C)[C@]3(O)CC[C@]12C	4	4	446.662	4.448	5
CMNPD24671	CCOC(=O)\C=C\[C@H](O)\C=C/C=C/[C@@H](O)CC[C@H](C)O	5	3	284.348	1.313	10
CMNPD15111	OC[C@H]1O[C@H]([C@H](O)[C@@H]1O)n2cc3CCNC(=O)c3c2C(=O)O	9	5	312.275	-1.312	3
Compound25993	CC[C@@H](CC[C@H](C)[C@H]1CC[C@@H]2C3=C[C@H](O)[C@]4(O)C[C@H](O)CC[C@@]4(C)[C@]3(O)CC[C@]12C)C(C)C	4	4	462.705	5.1	6
Compound26004	CC[C@@H](CC[C@H](C)[C@H]1CC[C@@H]2C3=C[C@H](O)[C@]4(O)C[C@H](O)CC[C@@]4(C)[C@]3(O)CC[C@]12C)C(C)C	4	4	462.705	5.1	6
CMNPD9904	COC(=O)C[C@@H](C(=C)C)C1=C[C@@H]2[C@@H]3[C@@H](C[C@](C)(O)[C@@H]3[C@]14OC(=O)C[C@H]4O)OC2=O	8	2	406.426	0.024	5
CMNPD24205	C[C@H](CCC(=C)C(C)(C)OC(=O)C)[C@H]1CC[C@H]2[C@@H]3CC=C4C[C@H](CC[C@]4(CO)[C@H]3CC[C@]12C)O[C@H]5OC[C@H](O)[C@H](O)[C@H]5O	8	4	604.814	4.267	10
CMNPD30875	Cc1cc2OC[C@H](Oc2c(c1)[C@@H]3[C@H](Cc4ccc(O)c(C=O)c34)C(C)(C)O)C(C)(C)O	6	3	426.502	3.708	4
CMNPD24208	C[C@H](CCCC(C)(C)OC(=O)C)[C@H]1CC[C@H]2[C@@H]3CC=C4C[C@H](CC[C@]4(CO)[C@H]3CC[C@]12C)O[C@H]5OC[C@H](O)[C@H](O)[C@H]5O	8	4	592.804	4.077	10
Compound27687	C[C@@H](CC[C@H](C)C(C)(C)O)[C@@H]1[C@@H](O)C[C@H]2[C@H]3CC=C4C[C@@H](CC[C@]4(C)[C@H]3CC[C@@]12C)O[C@H]5O[C@H](C)[C@@H](O)[C@H](O)[C@H]5O	7	5	578.82	4.316	7
CMNPD27431	O=C1N[C@@H](C[C@@]23O[C@@H]2Nc4ccccc34)C(=O)N[C@H]1Cc5c[nH]c6ccccc56	7	4	388.419	1.634	4
CMNPD27257	CCCCCC\C=C/[C@@H](O)[C@@H](O)[C@H]1OC(=O)C[C@@H]1O	5	3	272.337	1.751	8
CMNPD15224	CC(C)[C@@H](C)CC[C@@H](C)[C@H]1CC[C@H]2C3=C[C@H](OC(=O)C)[C@@]4(O)C[C@@H](O)CC[C@]4(CO)[C@]35O[C@@H]5C[C@]12C	6	3	504.699	3.732	8
CMNPD13939	C[C@@]1(CCC2=C(C1)C(=O)C[C@H]3[C@@](C)(CO[C@@H]4O[C@H](CO)[C@@H](O)[C@@H](O)[C@@H]4O)C(=O)CC[C@]23C)C=C	8	4	478.575	1.117	5
CMNPD11638	CC(=O)N[C@H]1[C@@H](O)O[C@@H]([C@H](O)[C@@H]1O)C(=O)O	8	5	235.191	-2.655	2
CMNPD23320	CC(=CCC[C@](C)(O)[C@H](O)CC[C@H](O)[C@@H]1CC2=C(CC[C@@H](O)C2=O)O1)C	6	4	368.464	1.678	8
CMNPD18735	C\C=C\C=C\C=C\C(=O)O[C@@H]1C=C(CO)[C@](O)(CO)[C@@]2(C)CCCC(C)(C)[C@H]12	5	3	390.513	3.086	7
CMNPD27217	C[C@H](\C=C(/C)\C=C\C(=C/1\C(=O)CNC1=O)\O)[C@@H](O)[C@@H](C)[C@@H](O)C[C@@H](O)[C@@H](C)C(=O)C	8	5	423.5	0.117	10
CMNPD26364	CC(=CCc1ccc(O)c2CO[C@H](C[C@@H](O)C(=O)C)c12)C	4	2	290.354	2.271	5
CMNPD25738	C[C@H]1C\C=C\C=C(/C)\C=C\C=C\C=C\[C@H](O)C[C@H](O)[C@@H](O)[C@H](O)C\C=C\C=C\C=C\C(=O)N1	6	5	455.586	2.501	0
Compound26776	N[C@@H](CCC[C@H](N)C(=O)O)C(=O)O	6	6	190.197	-6.102	6
CMNPD17590	COCc1cc(O)c(Cc2cc(O)c(Cc3cc(O)ccc3O)cc2O)cc1O	7	6	398.406	4.131	6
CMNPD7605	COC1=C(Br)[C@H](O)[C@]2(CC(=NO2)C(=O)NCC[C@H]3N=C(N)NC3=O)C=C1Br	10	5	507.134	-1.077	5
CMNPD27737	CC(=O)[C@]1(O)C[C@H](O)C(C)(C)[C@@]12CCC(=CC2)CO	4	3	268.349	0.429	2
Compound25202	CC[C@H](C)\C=C\C=C\C(=O)O[C@@H]1C=CC2=CC(=O)[C@](O)(C[C@@]2(C)[C@@H]1C)C(=C)CO	5	2	400.508	3.768	8
CMNPD29745	CC(C)[C@@H](C)[C@H](C)C\C(=C\1/[C@H](O)C[C@H]2[C@@H]3C[C@@H](O)[C@@]4(O)C[C@@H](O)CC[C@]4(C)[C@H]3[C@H](O)C[C@]12C)\C	5	5	478.704	3.631	4
CMNPD9165	CNC1=C(OC)C(=[NH+][C@H](CO)C(=O)[O-])C[C@@](O)(CO)C1	8	5	288.297	-4.07	6
CMNPD24696	C\C(=C/C(=O)N[C@H]1[C@@H](O)\C=C(\CO)/[C@H]2CC(C)(C)[C@]2(O)[C@H](CC1=C)OC(=O)C)\CCO	8	5	437.526	0.635	7
CMNPD25823	CSC(=O)c1c(O[C@@H]2O[C@@H](C)[C@H](O)[C@@H](O)[C@H]2O)c(C)c(O)c(C)c1C(C)C	7	4	400.486	2.884	5
CMNPD23912	CC(C)[C@@H](C)[C@H](C)C\C(=C\1/CC[C@H]2[C@@H]3C[C@@H](O)[C@@]4(O)C[C@@H](O)CC[C@]4(C)[C@H]3[C@H](O)C[C@]12C)\C	4	4	462.705	4.732	4
CMNPD30261	C[C@@H]1CC[C@@H]2[C@@H](C1)C=C[C@@H](C)[C@H]2C(=O)C3=C4O[C@H]5[C@H](O)[C@H](O)CC[C@]5(O)C4=CNC3=O	7	4	429.506	0.811	2
CMNPD30168	CO[C@@]1(CNc2ccccc2C(=O)O)O[C@H](CO)[C@@H](O)[C@@H]1O	8	5	313.303	-0.529	6
CMNPD15225	CC[C@@H](CC[C@@H](C)[C@H]1CC[C@H]2C3=C[C@H](OC(=O)C)[C@@]4(O)C[C@@H](O)CC[C@]4(CO)[C@]35O[C@@H]5C[C@]12C)C(C)C	6	3	518.725	4.189	9
CMNPD13940	C[C@@]1(CC[C@@H]2C(=C1)C(=O)C[C@@H]3[C@]2(C)CCC(=O)[C@]3(C)CO[C@@H]4O[C@H](CO)[C@@H](O)[C@@H](O)[C@@H]4O)C=C	8	4	478.575	0.923	5
Compound25434	C[C@H]1C[C@@H](C=C(C)C)c2c(C)c(O[C@H]3OC[C@@H](O)[C@H](O)[C@@H]3O)c(O)c4[C@@H](C)CC[C@H]1c24	6	4	432.55	4.418	3
CMNPD17615	COc1ccc2c(c1)N(CC=C(C)C)C(=O)[C@@]23[C@H](O)[C@]4(O)N([C@H]3C=C(C)C)C(=O)[C@]5(O)CCCN5C4=O	10	3	511.567	1.31	4
Compound25991	CC(C)C\C=C\[C@@H](C)[C@H]1CC[C@@H]2C3=C[C@H](O)[C@]4(O)C[C@H](O)CC[C@@]4(C)[C@]3(O)CC[C@]12C	4	4	432.636	3.948	4
CMNPD19793	COc1cc(O)c2C(=O)[C@H](CO)[C@H](CC(=O)C)[C@H](O)c2c1O	7	4	310.299	-0.281	4
Compound24608	CC(C)[C@H]1CC[C@@H](C)[C@]23CC[C@](C)(O[C@H]4O[C@@H](C)[C@@H](O)[C@@H](O)[C@@H]4O)[C@H]2[C@H]13	5	3	368.508	2.344	3
Compound26043	CC(C)[C@@H](O)C\C=C(/C)\C(=O)[C@H](C)[C@@H]1CC[C@H](C)[C@H](O)CC(=O)O1	5	2	340.454	3.181	6
CMNPD531	C[C@@H]1CC[C@H]2[C@@H]1[C@@H]3[C@@H](C[C@@H](O)[C@]23C)C(=C)[C@@H](O)\C=C\[C@](C)(O)CO	4	4	336.466	1.681	5
CMNPD2901	C[C@@]1(CO)C[C@H](O)[C@@]2(C)C[C@@H]3C[C@H](O)C(=C)[C@]3(O)[C@@H]12	4	4	268.349	-0.064	1
Compound545	CN1c2nc(C)c(C)n2C(=O)c3ncn([C@@H]4O[C@H](CO)[C@@H](O)[C@@H]4O)c13	10	3	349.342	-0.732	2
CMNPD3044	CSC[C@H]1O[C@H]([C@H](O)[C@H]1O)n2cnc3c(N)ncnc23	8	4	297.334	-0.728	3
CMNPD7718	COC1=C(C[C@@](O)(CO)CC1=[NH+]C)N[C@@H]([C@@H](C)O)C(=O)[O-]	8	5	302.324	-3.692	6
CMNPD20813	CC\C=C/[C@H](O)[C@H](O)C1=C(C)C(=O)[C@@]2(O1)[C@H](O)[C@](NC2=O)(OC)C(=O)c3ccccc3	9	4	431.436	0.914	7
CMNPD14452	C[C@H]1C[C@H](C=C(C)C)c2c(C)c(O[C@H]3OC[C@H](O)[C@@H](OC(=O)C)[C@@H]3O)c(OC(=O)C)c4[C@@H](C)CC[C@H]1c24	8	2	516.623	4.807	7
CMNPD20790	C[C@@]1(CC[C@H]2C(=CC[C@@H]3[C@]2(C)CCC(=O)[C@]3(C)CO[C@@H]4O[C@@H]([C@@H](O)[C@@H](O)[C@@H]4O)C(=O)O)C1)C=C	8	4	478.575	2.052	5
CMNPD267	CO[C@@]1(N=[N+]=[N-])C(=C[C@@](O)(CC(=O)N)C=C1Br)Br	7	3	382.009	1.098	4
CMNPD18883	CO[C@H]1C\C=C\[C@H](CC(=O)O[C@H](C\C=C\C=C\C[C@H](C)\C=C\1/C)\C=C(\C)/C\C=C\C)O[C@@H]2O[C@H](CO)[C@@H](O)[C@H](OC)[C@H]2O	9	3	604.771	4.546	8
Compound26041	CC(=C)[C@H]1C[C@@H](CC[C@]1(C)C=C)[C@]2(C)O[C@H]2\C=C\C(C)(C)O[C@H]3OC[C@H](O)[C@@H](O)[C@@H]3O	6	3	436.582	2.882	7
CMNPD14451	C[C@H]1C[C@H](C=C(C)C)c2c(C)c(O[C@H]3OC[C@H](O)[C@@H](O)[C@@H]3O)c(OC(=O)C)c4[C@@H](C)CC[C@H]1c24	7	3	474.586	4.428	5
Compound27054	C[C@H]([C@H](CC=C(C)C)OC(=O)C)[C@@H]1C[C@@H](O)C(=C)[C@H]2C[C@@H](O)C(=C)[C@H]2[C@@H]1O	5	3	378.502	2.583	6
CMNPD27536	COc1cc(O)c2C(=O)OC(=Cc2c1)C[C@@H](O)[C@H](O)[C@H](C)O	7	4	310.299	0.159	5
CMNPD3273	NC[C@H](Cl)[C@@H](O)c1cnc(N)[nH]1	5	6	190.631	-1.014	3
CMNPD4879	NC[C@H](Cl)[C@@H](O)c1cnc(N)[nH]1	5	6	190.631	-1.014	3
CMNPD15750	CCCCCC[C@@H](C)\C=C(/C)\C=C\C(=O)N[C@H]1C[C@@]2(O)[C@H](O)[C@@](Cl)([C@H]1O)C(=O)[C@@H]3O[C@H]23	7	4	455.972	2.493	9
CMNPD15452	C[C@H](CCCC(C)(C)O)[C@H]1CC[C@H]2[C@@H]3CC=C4C[C@H](CC[C@]4(CO)[C@H]3CC[C@]12C)O[C@@H]5OC[C@@H](O)[C@@H](OC(=O)C)[C@@H]5O	8	4	592.804	4.077	10
CMNPD17623	CO[C@]1(NC(=O)[C@]2(OC(=C(C)C2=O)[C@@H](O)[C@@H](O)\C=C/C)[C@H]1O)C(=O)c3ccccc3	9	4	417.409	0.458	6
CMNPD2965	CC(=O)C[C@]1(O)CO[C@H](CO)CC1=O	5	2	202.204	-1.555	3
CMNPD25824	COc1c(C)c(O[C@@H]2O[C@@H](C)[C@H](O)[C@@H](O)[C@H]2O)c(C(=O)SC)c(C(C)C)c1C	7	3	414.513	3.11	6
CMNPD1728	COC1=C(C[C@](O)(CO)CC1=[NH+]CC(=O)[O-])NCCO	8	5	288.297	-4.205	7
Compound25742	C[C@@H](CC[C@H](C)C(C)(C)O)[C@H]1CC[C@@H]2[C@H]3C[C@H](O)[C@]4(O)C[C@H](O)CC[C@]4(C)[C@@H]3CC[C@]12C	4	4	450.694	4.422	5
D:\Alyssa\4. \7.PD-L1\ \SWMD\PDB\RL515.pdb	C[C@]1(CO1)[C@@H]2C[C@H]3[C@]4(O2)[C@@]5(O)[C@@H]([C@H]6O[C@@]6(CO)C7=C(O)C[C@H]8O[C@@H]9C(=C%10C[C@]8%10OO7)C[C@]9%11CC=C(Br)C%12(CC%12)O%11)[C@@]345	10	3	631.465	-1.765	4
CMNPD10058	CC(C)[C@H](C)\C=C\[C@@H](C)[C@H]1CC[C@H]2C3=CC[C@@]4(O)C[C@H](CC[C@]4(C)[C@H]3CC[C@]12C)O[C@H]5OC[C@@H](O)[C@H](O)[C@H]5O	6	4	546.778	4.742	6
CMNPD24733	C[C@](O)(C(=O)Nc1ccccc1C(=O)N)[C@@](C)(O)C2=Nc3ccccc3C(=O)N2	9	6	396.397	0.15	5
CMNPD26164	CC[C@@H](C)[C@H](O)\C=C/C=C\[C@H]1O[C@](C)(O)[C@@H](O)[C@H]2[C@H](O)[C@@H](O)C=C[C@H]12	6	5	354.438	0.373	5
CMNPD24106	CCCC(=O)O[C@]1(C)CC[C@@H]2O[C@@H]1[C@@H]3[C@H](C[C@H](OC(=O)C)C(=C)[C@@H]3[C@@H](O)[C@H](O)[C@@]2(C)O)C(C)C	8	3	482.607	2.371	7
CMNPD23230	CC(=O)Nc1cc2Nc3cc(CO)ccc3Oc2cc1OC(=O)CO	8	4	344.319	0.721	5
CMNPD26264	COC(=O)[C@]1(O)C(=C(O)C(=O)[C@@]1(C)O)OC	7	3	232.187	-1.546	3
CMNPD20924	Oc1cc(O)cc(c1)C2=C(Cc3ccc(O)c(O)c3)COC2=O	6	4	314.289	2.833	3
CMNPD5650	CC(C)CCC[C@@H](C)[C@H]1CC[C@H]2C3=C[C@@H](O)[C@@]4(O)C[C@@H](O)[C@H](O)C[C@]4(C)[C@@]3(O)[C@@H](C[C@]12C)OC(=O)C	7	5	508.687	2.838	7
CMNPD6856	Cc1nc(N)c2ncn([C@@H]3O[C@H](CO)[C@@H](O)[C@H]3O)c2n1	9	5	281.268	-1.925	2
CMNPD29195	COc1ccc2C=C(N(C)C(=O)C3=NO[C@H]4[C@H](O)C=C[C@@H](Cl)[C@@]4(O)C3)C(=O)Oc2c1OC	10	2	464.853	0.658	4
CMNPD30276	CC(C)(C=C)[C@@]1(C[C@H](NC(=O)[C@@H](O)Cc2ccccc2)C(=O)O)C(=O)Nc3c(O)cccc13	8	5	452.5	2.383	9
Compound25009	CO[C@H]([C@@H](O)[C@@H](O)[C@@H](O)\C=C\C(C)C)C(=O)N1CCCC[C@H](N)C1=O	8	5	358.43	-0.479	7
CMNPD3943	CC(C)[C@H]1CCC(=C)[C@@H]2[C@@H]3O[C@H]([C@H]12)[C@](C)(O)CC[C@H](O)[C@@](C)(O)[C@H]3O	5	4	354.481	1.592	1
CMNPD28287	CC(C)CC[C@H](OC(=O)C)[C@@H](C)[C@H]1CC[C@H]2[C@@H]3C[C@@H](O)[C@@]4(O)C[C@@H](O)CC[C@]4(C)[C@@]3(O)CC[C@]12C	6	4	494.704	3.65	7
CMNPD15453	C[C@H](CCCC(C)(C)OC(=O)C)[C@H]1CC[C@H]2[C@@H]3CC=C4C[C@H](CC[C@]4(CO)[C@H]3CC[C@]12C)O[C@@H]5OC[C@@H](O)[C@@H](O)[C@@H]5O	8	4	592.804	4.077	10
CMNPD13735	C[C@]12CC[C@H]3[C@@H](CC=C4C[C@H](CC[C@]34C)O[C@@H]5OC[C@@H](O)[C@@H](O)[C@@H]5O)[C@@H]1CC[C@@H]2C=C	5	3	432.593	3.42	3
CMNPD18816	CC[C@H](C)\C=C\C=C\C=C\[C@H]1C=C[C@H](O)[C@@H](O)[C@@H]1[C@H](O)[C@@H](C)O	4	4	322.439	2.009	7
CMNPD9212	CC(=CC\C=C(/CO)\[C@H]1CC[C@@]2(C)C[C@](O)(CC[C@@H]2O)[C@@H]1CO)C	4	4	338.482	2.214	5
CMNPD1515	COC1=C(C[C@](O)(CO)CC1=[NH+][C@H](C)CO)NCC(=O)[O-]	8	5	302.324	-3.828	7
CMNPD22191	COc1cc(O)c2C(=O)O[C@H](C)[C@](O)(CO)c2c1C	6	3	268.263	0.85	2
CMNPD24667	C\C=C\C=C\C=C\[C@H]1C[C@@H](O)[C@H](O)[C@H](O)[C@@H]1CO	4	4	254.322	0.32	4
CMNPD24886	CC1=Cc2cc(O[C@H]3O[C@H](CO)[C@@H](O)[C@H]3O)cc(O)c2C(=O)O1	8	4	324.283	-0.016	3
CMNPD17662	CCCCC\C=C\C1=C(CO)[C@@H]2OC(C)(C)[C@@H](O)C[C@]2(O)[C@@H]3OC(=O)O[C@H]13	7	3	382.448	2.117	6
CMNPD20034	CCCC[C@@H](O)C[C@@H](O)[C@H](CO)NC(=O)CCC	5	4	261.358	0.812	10
CMNPD15450	C[C@@H]1O[C@H](O[C@H]2CC[C@]3(C)[C@H]4CC[C@]5(C)[C@H](CC[C@H]5[C@@H]4CC=C3C2)C=C)[C@H](O)[C@@H](O)[C@H]1O	5	3	446.619	3.798	3
CMNPD266	CCO[C@@]1(OC)C(=C[C@@](O)(CC(=O)N)C=C1Br)Br	5	3	385.049	0.553	5
CMNPD30814	CCCCC[C@H](O)[C@@H](O)[C@@H](O)[C@@H](O)C[C@H]1OCc2c(O)cccc12	6	5	340.411	1.434	9
CMNPD20463	CCCC(=O)OC[C@H](C)[C@H]1CC=C(C)[C@@H]2[C@H]3CC(=C)[C@@H](O)CC[C@@](C)(OC(=O)[C@H](O)CC)[C@H](O3)[C@H]12	7	2	492.645	4.246	10
CMNPD15418	CC(C)[C@@H](C)[C@@]1(C)C[C@@H]1[C@@H](C)[C@H]2CC[C@H]3[C@@H]4CC(=O)[C@]5(O)C[C@@H](O)C[C@H](O)[C@]5(C)[C@H]4[C@H](O)C[C@]23C	5	4	490.715	3.293	4
CMNPD24707	CC(=O)O[C@@]12C[C@@H](O)C(C)(C)O[C@H]1[C@H](O)[C@@](O)(C#CC(=C)C)[C@@H](O)[C@@H]2O	8	5	370.394	-0.958	4
CMNPD13953	O[C@H]1CCC(=O)[C@H]2C[C@@]34SS[C@]5(C[C@H]6[C@H]([C@@H](O)CCC6=O)N5C3=O)C(=O)N4[C@@H]12	8	2	424.491	-0.871	0
CMNPD27615	C[C@@H]1CC2=C(CO1)C(=O)[C@](C)(O)[C@@H](O)C2	4	2	212.242	0.025	0
Compound26647	CC(C)C[C@@]1(O)C[C@@H](C)[C@H]2[C@@H]1C(=O)[C@@H]3[C@@H]4[C@@H](O)[C@@H](O)[C@@H]5C[C@@H](O)[C@@H](O)[C@@H](O)[C@@]5(C)[C@@H]4CC[C@]23C	7	6	480.634	0.895	2
CMNPD28752	Cc1cc(O)cc(Oc2cc(C)c(C(=O)OC[C@@H](O)CO)c(O)c2)c1	7	4	348.347	2.683	7
CMNPD25298	CC(=CCC\C(=C\CC\C(=C\CCC1=CC[C@@H](O)[C@]2(CC(=O)N[C@@H]12)C(=O)O)\C)\C)C	5	3	415.566	4.866	10
Compound26319	C[C@H](CCC[C@H](C)[C@@H]1OC[C@@H]2O[C@H](O1)[C@@H](O)[C@@H](O)[C@@H]2O)[C@@H]3CC=C(C)[C@@H]4CCC(=C[C@@H]34)C	6	3	450.608	4.213	6
CMNPD29209	C[C@H](O)[C@H](O)CCc1cccc(O)c1CO	4	4	226.269	1.023	5
CMNPD3536	OC\C(=C\C=C)\[C@@H]1C(=O)C=C[C@@]1(O)CO	4	3	210.226	-0.464	4
CMNPD17183	C[C@H](CCC=C(C)C)[C@@H]1CC[C@](C)(O[C@@H]2O[C@H](CO)[C@H](O)[C@H](OC(=O)C)[C@H]2O)[C@H]3CCC(=C[C@@H]13)C	7	3	494.661	4.237	9
Compound24520	C[C@@H](CCC=C(C)C)[C@@H]1CC[C@H](C)c2c(O[C@@H]3OC[C@@H](OC(=O)C)[C@H](O)[C@H]3O)c(O)c(C)cc12	7	3	476.602	5.343	8
CMNPD17683	OCC1=C[C@@H](O)[C@H](O)[C@@H](OC(=O)c2cccc(O)c2)C1=O	7	4	294.257	-0.138	4
CMNPD18236	C[C@]1(O)CC[C@H](O)C(=C)CC[C@H](O)[C@@]2(C)CC[C@H](C[C@@H]1O)C(=C)C(=O)O2	6	4	368.464	1.833	0
CMNPD15749	CCCCCC[C@@H](C)\C=C(/C)\C=C\C(=O)N[C@H]1C[C@]2(O)C=C(Cl)C(=O)[C@](Cl)([C@H]1O)[C@H]2OC	6	3	488.444	4.1	10
CMNPD2959	C[C@@H](CCC=C(C)C)[C@H]1CC[C@H](C)c2c(O[C@@H]3OC[C@@H](O)[C@@H](O)[C@@H]3O)c(O)c(C)cc12	6	4	434.566	4.964	6
